# Supplementary material for: Humidity and temperature preference in two Neotropical species of sand flies
Source: Parasit Vectors. 2024 Jun 3;17:246. doi: 10.1186/s13071-024-06325-2 (PMC11149334; doi:10.1186/s13071-024-06325-2)
Supplement: Supplementary file 2 — Supplementary Material 2. [file 13071_2024_6325_MOESM2_ESM.txt]

##################
#ADDITIONAL FILE 2. 3-D printing instructions to generate a humidity preference gradient. The file is also available in https://cdr.lib.unc.edu/record/uuid:20408af1-0a59-40fa-8da1-09f500d76ac8
################

solid OpenSCAD_Model
  facet normal -1 0 0
    outer loop
      vertex -40.5 -37.5 -1.6
      vertex -40.5 37.5 1.6
      vertex -40.5 37.5 -1.6
    endloop
  endfacet
  facet normal -1 -0 0
    outer loop
      vertex -40.5 37.5 1.6
      vertex -40.5 -37.5 -1.6
      vertex -40.5 -37.5 1.6
    endloop
  endfacet
  facet normal 0 0 1
    outer loop
      vertex 40.5 37.5 1.6
      vertex 37.75 36.5 1.6
      vertex 40.5 -37.5 1.6
    endloop
  endfacet
  facet normal 0 0 1
    outer loop
      vertex 40.5 37.5 1.6
      vertex 26.25 36.5 1.6
      vertex 37.75 36.5 1.6
    endloop
  endfacet
  facet normal 0 0 1
    outer loop
      vertex 26.25 36.5 1.6
      vertex 24.25 36.5 1.6
      vertex 26.25 -36.5 1.6
    endloop
  endfacet
  facet normal 0 0 1
    outer loop
      vertex 40.5 37.5 1.6
      vertex 24.25 36.5 1.6
      vertex 26.25 36.5 1.6
    endloop
  endfacet
  facet normal 0 0 1
    outer loop
      vertex 40.5 37.5 1.6
      vertex 12.75 36.5 1.6
      vertex 24.25 36.5 1.6
    endloop
  endfacet
  facet normal 0 0 1
    outer loop
      vertex 12.75 36.5 1.6
      vertex 11.25 36.5 1.6
      vertex 12.75 -36.5 1.6
    endloop
  endfacet
  facet normal 0 0 1
    outer loop
      vertex 40.5 37.5 1.6
      vertex 11.25 36.5 1.6
      vertex 12.75 36.5 1.6
    endloop
  endfacet
  facet normal 0 0 1
    outer loop
      vertex 40.5 37.5 1.6
      vertex -0.25 36.5 1.6
      vertex 11.25 36.5 1.6
    endloop
  endfacet
  facet normal 0 0 1
    outer loop
      vertex -0.25 36.5 1.6
      vertex -1.75 36.5 1.6
      vertex -0.25 -36.5 1.6
    endloop
  endfacet
  facet normal 0 0 1
    outer loop
      vertex 40.5 37.5 1.6
      vertex -1.75 36.5 1.6
      vertex -0.25 36.5 1.6
    endloop
  endfacet
  facet normal -0 0 1
    outer loop
      vertex -40.5 37.5 1.6
      vertex -1.75 36.5 1.6
      vertex 40.5 37.5 1.6
    endloop
  endfacet
  facet normal 0 0 1
    outer loop
      vertex -13.25 36.5 1.6
      vertex -14.25 36.5 1.6
      vertex -13.25 -36.5 1.6
    endloop
  endfacet
  facet normal 0 0 1
    outer loop
      vertex -1.75 36.5 1.6
      vertex -40.5 37.5 1.6
      vertex -13.25 36.5 1.6
    endloop
  endfacet
  facet normal 0 0 1
    outer loop
      vertex -13.25 36.5 1.6
      vertex -40.5 37.5 1.6
      vertex -14.25 36.5 1.6
    endloop
  endfacet
  facet normal 0 0 1
    outer loop
      vertex -25.75 36.5 1.6
      vertex -27.25 36.5 1.6
      vertex -25.75 -36.5 1.6
    endloop
  endfacet
  facet normal 0 0 1
    outer loop
      vertex -14.25 36.5 1.6
      vertex -40.5 37.5 1.6
      vertex -25.75 36.5 1.6
    endloop
  endfacet
  facet normal 0 0 1
    outer loop
      vertex -25.75 36.5 1.6
      vertex -40.5 37.5 1.6
      vertex -27.25 36.5 1.6
    endloop
  endfacet
  facet normal 0 0 1
    outer loop
      vertex -38.75 36.5 1.6
      vertex -40.5 37.5 1.6
      vertex -38.75 -36.5 1.6
    endloop
  endfacet
  facet normal 0 0 1
    outer loop
      vertex -27.25 36.5 1.6
      vertex -40.5 37.5 1.6
      vertex -38.75 36.5 1.6
    endloop
  endfacet
  facet normal -0 0 1
    outer loop
      vertex 37.75 -36.5 1.6
      vertex 40.5 -37.5 1.6
      vertex 37.75 36.5 1.6
    endloop
  endfacet
  facet normal -0 0 1
    outer loop
      vertex 26.25 -36.5 1.6
      vertex 40.5 -37.5 1.6
      vertex 37.75 -36.5 1.6
    endloop
  endfacet
  facet normal 0 0 1
    outer loop
      vertex 24.25 -36.5 1.6
      vertex 26.25 -36.5 1.6
      vertex 24.25 36.5 1.6
    endloop
  endfacet
  facet normal -0 0 1
    outer loop
      vertex 24.25 -36.5 1.6
      vertex 40.5 -37.5 1.6
      vertex 26.25 -36.5 1.6
    endloop
  endfacet
  facet normal -0 0 1
    outer loop
      vertex 12.75 -36.5 1.6
      vertex 40.5 -37.5 1.6
      vertex 24.25 -36.5 1.6
    endloop
  endfacet
  facet normal 0 0 1
    outer loop
      vertex 11.25 -36.5 1.6
      vertex 12.75 -36.5 1.6
      vertex 11.25 36.5 1.6
    endloop
  endfacet
  facet normal -0 0 1
    outer loop
      vertex 11.25 -36.5 1.6
      vertex 40.5 -37.5 1.6
      vertex 12.75 -36.5 1.6
    endloop
  endfacet
  facet normal -0 0 1
    outer loop
      vertex -0.25 -36.5 1.6
      vertex 40.5 -37.5 1.6
      vertex 11.25 -36.5 1.6
    endloop
  endfacet
  facet normal 0 0 1
    outer loop
      vertex -1.75 -36.5 1.6
      vertex -0.25 -36.5 1.6
      vertex -1.75 36.5 1.6
    endloop
  endfacet
  facet normal -0 0 1
    outer loop
      vertex -1.75 -36.5 1.6
      vertex 40.5 -37.5 1.6
      vertex -0.25 -36.5 1.6
    endloop
  endfacet
  facet normal 0 0 1
    outer loop
      vertex -40.5 -37.5 1.6
      vertex -1.75 -36.5 1.6
      vertex -13.25 -36.5 1.6
    endloop
  endfacet
  facet normal 0 0 1
    outer loop
      vertex -14.25 -36.5 1.6
      vertex -13.25 -36.5 1.6
      vertex -14.25 36.5 1.6
    endloop
  endfacet
  facet normal 0 0 1
    outer loop
      vertex -40.5 -37.5 1.6
      vertex -13.25 -36.5 1.6
      vertex -14.25 -36.5 1.6
    endloop
  endfacet
  facet normal 0 0 1
    outer loop
      vertex -40.5 -37.5 1.6
      vertex -14.25 -36.5 1.6
      vertex -25.75 -36.5 1.6
    endloop
  endfacet
  facet normal 0 0 1
    outer loop
      vertex -27.25 -36.5 1.6
      vertex -25.75 -36.5 1.6
      vertex -27.25 36.5 1.6
    endloop
  endfacet
  facet normal 0 0 1
    outer loop
      vertex -40.5 -37.5 1.6
      vertex -25.75 -36.5 1.6
      vertex -27.25 -36.5 1.6
    endloop
  endfacet
  facet normal 0 0 1
    outer loop
      vertex -40.5 -37.5 1.6
      vertex -27.25 -36.5 1.6
      vertex -38.75 -36.5 1.6
    endloop
  endfacet
  facet normal 0 0 1
    outer loop
      vertex -1.75 -36.5 1.6
      vertex -40.5 -37.5 1.6
      vertex 40.5 -37.5 1.6
    endloop
  endfacet
  facet normal 0 0 1
    outer loop
      vertex -40.5 -37.5 1.6
      vertex -38.75 -36.5 1.6
      vertex -40.5 37.5 1.6
    endloop
  endfacet
  facet normal 1 -0 0
    outer loop
      vertex 40.5 -37.5 1.6
      vertex 40.5 37.5 -1.6
      vertex 40.5 37.5 1.6
    endloop
  endfacet
  facet normal 1 0 0
    outer loop
      vertex 40.5 37.5 -1.6
      vertex 40.5 -37.5 1.6
      vertex 40.5 -37.5 -1.6
    endloop
  endfacet
  facet normal 0 1 -0
    outer loop
      vertex 40.5 37.5 -1.6
      vertex -40.5 37.5 1.6
      vertex 40.5 37.5 1.6
    endloop
  endfacet
  facet normal 0 1 0
    outer loop
      vertex -40.5 37.5 1.6
      vertex 40.5 37.5 -1.6
      vertex -40.5 37.5 -1.6
    endloop
  endfacet
  facet normal 0 0 -1
    outer loop
      vertex 40.5 -37.5 -1.6
      vertex 37.75 -36.5 -1.6
      vertex 40.5 37.5 -1.6
    endloop
  endfacet
  facet normal 0 0 -1
    outer loop
      vertex 40.5 -37.5 -1.6
      vertex 26.25 -36.5 -1.6
      vertex 37.75 -36.5 -1.6
    endloop
  endfacet
  facet normal 0 0 -1
    outer loop
      vertex 26.25 -36.5 -1.6
      vertex 24.25 -36.5 -1.6
      vertex 26.25 36.5 -1.6
    endloop
  endfacet
  facet normal 0 0 -1
    outer loop
      vertex 40.5 -37.5 -1.6
      vertex 24.25 -36.5 -1.6
      vertex 26.25 -36.5 -1.6
    endloop
  endfacet
  facet normal 0 0 -1
    outer loop
      vertex 40.5 -37.5 -1.6
      vertex 12.75 -36.5 -1.6
      vertex 24.25 -36.5 -1.6
    endloop
  endfacet
  facet normal 0 0 -1
    outer loop
      vertex 12.75 -36.5 -1.6
      vertex 11.25 -36.5 -1.6
      vertex 12.75 36.5 -1.6
    endloop
  endfacet
  facet normal 0 0 -1
    outer loop
      vertex 40.5 -37.5 -1.6
      vertex 11.25 -36.5 -1.6
      vertex 12.75 -36.5 -1.6
    endloop
  endfacet
  facet normal 0 0 -1
    outer loop
      vertex 40.5 -37.5 -1.6
      vertex -0.25 -36.5 -1.6
      vertex 11.25 -36.5 -1.6
    endloop
  endfacet
  facet normal 0 0 -1
    outer loop
      vertex -0.25 -36.5 -1.6
      vertex -1.75 -36.5 -1.6
      vertex -0.25 36.5 -1.6
    endloop
  endfacet
  facet normal 0 0 -1
    outer loop
      vertex 40.5 -37.5 -1.6
      vertex -1.75 -36.5 -1.6
      vertex -0.25 -36.5 -1.6
    endloop
  endfacet
  facet normal 0 0 -1
    outer loop
      vertex -40.5 -37.5 -1.6
      vertex -1.75 -36.5 -1.6
      vertex 40.5 -37.5 -1.6
    endloop
  endfacet
  facet normal 0 0 -1
    outer loop
      vertex -13.25 -36.5 -1.6
      vertex -14.25 -36.5 -1.6
      vertex -13.25 36.5 -1.6
    endloop
  endfacet
  facet normal -0 0 -1
    outer loop
      vertex -1.75 -36.5 -1.6
      vertex -40.5 -37.5 -1.6
      vertex -13.25 -36.5 -1.6
    endloop
  endfacet
  facet normal -0 0 -1
    outer loop
      vertex -13.25 -36.5 -1.6
      vertex -40.5 -37.5 -1.6
      vertex -14.25 -36.5 -1.6
    endloop
  endfacet
  facet normal 0 0 -1
    outer loop
      vertex -25.75 -36.5 -1.6
      vertex -27.25 -36.5 -1.6
      vertex -25.75 36.5 -1.6
    endloop
  endfacet
  facet normal -0 0 -1
    outer loop
      vertex -14.25 -36.5 -1.6
      vertex -40.5 -37.5 -1.6
      vertex -25.75 -36.5 -1.6
    endloop
  endfacet
  facet normal -0 0 -1
    outer loop
      vertex -25.75 -36.5 -1.6
      vertex -40.5 -37.5 -1.6
      vertex -27.25 -36.5 -1.6
    endloop
  endfacet
  facet normal -0 0 -1
    outer loop
      vertex -38.75 -36.5 -1.6
      vertex -40.5 -37.5 -1.6
      vertex -38.75 36.5 -1.6
    endloop
  endfacet
  facet normal -0 0 -1
    outer loop
      vertex -27.25 -36.5 -1.6
      vertex -40.5 -37.5 -1.6
      vertex -38.75 -36.5 -1.6
    endloop
  endfacet
  facet normal 0 0 -1
    outer loop
      vertex 37.75 36.5 -1.6
      vertex 40.5 37.5 -1.6
      vertex 37.75 -36.5 -1.6
    endloop
  endfacet
  facet normal 0 0 -1
    outer loop
      vertex 26.25 36.5 -1.6
      vertex 40.5 37.5 -1.6
      vertex 37.75 36.5 -1.6
    endloop
  endfacet
  facet normal 0 0 -1
    outer loop
      vertex 24.25 36.5 -1.6
      vertex 26.25 36.5 -1.6
      vertex 24.25 -36.5 -1.6
    endloop
  endfacet
  facet normal 0 0 -1
    outer loop
      vertex 24.25 36.5 -1.6
      vertex 40.5 37.5 -1.6
      vertex 26.25 36.5 -1.6
    endloop
  endfacet
  facet normal 0 0 -1
    outer loop
      vertex 12.75 36.5 -1.6
      vertex 40.5 37.5 -1.6
      vertex 24.25 36.5 -1.6
    endloop
  endfacet
  facet normal 0 0 -1
    outer loop
      vertex 11.25 36.5 -1.6
      vertex 12.75 36.5 -1.6
      vertex 11.25 -36.5 -1.6
    endloop
  endfacet
  facet normal 0 0 -1
    outer loop
      vertex 11.25 36.5 -1.6
      vertex 40.5 37.5 -1.6
      vertex 12.75 36.5 -1.6
    endloop
  endfacet
  facet normal 0 0 -1
    outer loop
      vertex -0.25 36.5 -1.6
      vertex 40.5 37.5 -1.6
      vertex 11.25 36.5 -1.6
    endloop
  endfacet
  facet normal 0 0 -1
    outer loop
      vertex -1.75 36.5 -1.6
      vertex -0.25 36.5 -1.6
      vertex -1.75 -36.5 -1.6
    endloop
  endfacet
  facet normal 0 0 -1
    outer loop
      vertex -1.75 36.5 -1.6
      vertex 40.5 37.5 -1.6
      vertex -0.25 36.5 -1.6
    endloop
  endfacet
  facet normal 0 0 -1
    outer loop
      vertex -40.5 37.5 -1.6
      vertex -1.75 36.5 -1.6
      vertex -13.25 36.5 -1.6
    endloop
  endfacet
  facet normal 0 0 -1
    outer loop
      vertex -14.25 36.5 -1.6
      vertex -13.25 36.5 -1.6
      vertex -14.25 -36.5 -1.6
    endloop
  endfacet
  facet normal 0 0 -1
    outer loop
      vertex -40.5 37.5 -1.6
      vertex -13.25 36.5 -1.6
      vertex -14.25 36.5 -1.6
    endloop
  endfacet
  facet normal 0 0 -1
    outer loop
      vertex -40.5 37.5 -1.6
      vertex -14.25 36.5 -1.6
      vertex -25.75 36.5 -1.6
    endloop
  endfacet
  facet normal 0 0 -1
    outer loop
      vertex -27.25 36.5 -1.6
      vertex -25.75 36.5 -1.6
      vertex -27.25 -36.5 -1.6
    endloop
  endfacet
  facet normal 0 0 -1
    outer loop
      vertex -40.5 37.5 -1.6
      vertex -25.75 36.5 -1.6
      vertex -27.25 36.5 -1.6
    endloop
  endfacet
  facet normal 0 0 -1
    outer loop
      vertex -40.5 37.5 -1.6
      vertex -27.25 36.5 -1.6
      vertex -38.75 36.5 -1.6
    endloop
  endfacet
  facet normal 0 0 -1
    outer loop
      vertex -1.75 36.5 -1.6
      vertex -40.5 37.5 -1.6
      vertex 40.5 37.5 -1.6
    endloop
  endfacet
  facet normal 0 0 -1
    outer loop
      vertex -40.5 37.5 -1.6
      vertex -38.75 36.5 -1.6
      vertex -40.5 -37.5 -1.6
    endloop
  endfacet
  facet normal 0 -1 0
    outer loop
      vertex -40.5 -37.5 -1.6
      vertex 40.5 -37.5 1.6
      vertex -40.5 -37.5 1.6
    endloop
  endfacet
  facet normal 0 -1 -0
    outer loop
      vertex 40.5 -37.5 1.6
      vertex -40.5 -37.5 -1.6
      vertex 40.5 -37.5 -1.6
    endloop
  endfacet
  facet normal 1 -0 0
    outer loop
      vertex -0.25 -36.5 1.6
      vertex -0.25 36.5 -1.6
      vertex -0.25 36.5 1.6
    endloop
  endfacet
  facet normal 1 0 0
    outer loop
      vertex -0.25 36.5 -1.6
      vertex -0.25 -36.5 1.6
      vertex -0.25 -36.5 -1.6
    endloop
  endfacet
  facet normal -1 0 0
    outer loop
      vertex 11.25 -36.5 -1.6
      vertex 11.25 36.5 1.6
      vertex 11.25 36.5 -1.6
    endloop
  endfacet
  facet normal -1 -0 0
    outer loop
      vertex 11.25 36.5 1.6
      vertex 11.25 -36.5 -1.6
      vertex 11.25 -36.5 1.6
    endloop
  endfacet
  facet normal 0 -1 0
    outer loop
      vertex -0.25 36.5 -1.6
      vertex 11.25 36.5 1.6
      vertex -0.25 36.5 1.6
    endloop
  endfacet
  facet normal 0 -1 -0
    outer loop
      vertex 11.25 36.5 1.6
      vertex -0.25 36.5 -1.6
      vertex 11.25 36.5 -1.6
    endloop
  endfacet
  facet normal 0 1 -0
    outer loop
      vertex 11.25 -36.5 -1.6
      vertex -0.25 -36.5 1.6
      vertex 11.25 -36.5 1.6
    endloop
  endfacet
  facet normal 0 1 0
    outer loop
      vertex -0.25 -36.5 1.6
      vertex 11.25 -36.5 -1.6
      vertex -0.25 -36.5 -1.6
    endloop
  endfacet
  facet normal 1 -0 0
    outer loop
      vertex 12.75 -36.5 1.6
      vertex 12.75 36.5 -1.6
      vertex 12.75 36.5 1.6
    endloop
  endfacet
  facet normal 1 0 0
    outer loop
      vertex 12.75 36.5 -1.6
      vertex 12.75 -36.5 1.6
      vertex 12.75 -36.5 -1.6
    endloop
  endfacet
  facet normal -1 0 0
    outer loop
      vertex 24.25 -36.5 -1.6
      vertex 24.25 36.5 1.6
      vertex 24.25 36.5 -1.6
    endloop
  endfacet
  facet normal -1 -0 0
    outer loop
      vertex 24.25 36.5 1.6
      vertex 24.25 -36.5 -1.6
      vertex 24.25 -36.5 1.6
    endloop
  endfacet
  facet normal 0 1 -0
    outer loop
      vertex 24.25 -36.5 -1.6
      vertex 12.75 -36.5 1.6
      vertex 24.25 -36.5 1.6
    endloop
  endfacet
  facet normal 0 1 0
    outer loop
      vertex 12.75 -36.5 1.6
      vertex 24.25 -36.5 -1.6
      vertex 12.75 -36.5 -1.6
    endloop
  endfacet
  facet normal 0 -1 0
    outer loop
      vertex 12.75 36.5 -1.6
      vertex 24.25 36.5 1.6
      vertex 12.75 36.5 1.6
    endloop
  endfacet
  facet normal 0 -1 -0
    outer loop
      vertex 24.25 36.5 1.6
      vertex 12.75 36.5 -1.6
      vertex 24.25 36.5 -1.6
    endloop
  endfacet
  facet normal 1 -0 0
    outer loop
      vertex 26.25 -36.5 1.6
      vertex 26.25 36.5 -1.6
      vertex 26.25 36.5 1.6
    endloop
  endfacet
  facet normal 1 0 0
    outer loop
      vertex 26.25 36.5 -1.6
      vertex 26.25 -36.5 1.6
      vertex 26.25 -36.5 -1.6
    endloop
  endfacet
  facet normal -1 0 0
    outer loop
      vertex 37.75 -36.5 -1.6
      vertex 37.75 36.5 1.6
      vertex 37.75 36.5 -1.6
    endloop
  endfacet
  facet normal -1 -0 0
    outer loop
      vertex 37.75 36.5 1.6
      vertex 37.75 -36.5 -1.6
      vertex 37.75 -36.5 1.6
    endloop
  endfacet
  facet normal 0 -1 0
    outer loop
      vertex 26.25 36.5 -1.6
      vertex 37.75 36.5 1.6
      vertex 26.25 36.5 1.6
    endloop
  endfacet
  facet normal 0 -1 -0
    outer loop
      vertex 37.75 36.5 1.6
      vertex 26.25 36.5 -1.6
      vertex 37.75 36.5 -1.6
    endloop
  endfacet
  facet normal 0 1 -0
    outer loop
      vertex 37.75 -36.5 -1.6
      vertex 26.25 -36.5 1.6
      vertex 37.75 -36.5 1.6
    endloop
  endfacet
  facet normal 0 1 0
    outer loop
      vertex 26.25 -36.5 1.6
      vertex 37.75 -36.5 -1.6
      vertex 26.25 -36.5 -1.6
    endloop
  endfacet
  facet normal 1 -0 0
    outer loop
      vertex -13.25 -36.5 1.6
      vertex -13.25 36.5 -1.6
      vertex -13.25 36.5 1.6
    endloop
  endfacet
  facet normal 1 0 0
    outer loop
      vertex -13.25 36.5 -1.6
      vertex -13.25 -36.5 1.6
      vertex -13.25 -36.5 -1.6
    endloop
  endfacet
  facet normal -1 0 0
    outer loop
      vertex -1.75 -36.5 -1.6
      vertex -1.75 36.5 1.6
      vertex -1.75 36.5 -1.6
    endloop
  endfacet
  facet normal -1 -0 0
    outer loop
      vertex -1.75 36.5 1.6
      vertex -1.75 -36.5 -1.6
      vertex -1.75 -36.5 1.6
    endloop
  endfacet
  facet normal 0 -1 0
    outer loop
      vertex -13.25 36.5 -1.6
      vertex -1.75 36.5 1.6
      vertex -13.25 36.5 1.6
    endloop
  endfacet
  facet normal 0 -1 -0
    outer loop
      vertex -1.75 36.5 1.6
      vertex -13.25 36.5 -1.6
      vertex -1.75 36.5 -1.6
    endloop
  endfacet
  facet normal 0 1 -0
    outer loop
      vertex -1.75 -36.5 -1.6
      vertex -13.25 -36.5 1.6
      vertex -1.75 -36.5 1.6
    endloop
  endfacet
  facet normal 0 1 0
    outer loop
      vertex -13.25 -36.5 1.6
      vertex -1.75 -36.5 -1.6
      vertex -13.25 -36.5 -1.6
    endloop
  endfacet
  facet normal 1 -0 0
    outer loop
      vertex -25.75 -36.5 1.6
      vertex -25.75 36.5 -1.6
      vertex -25.75 36.5 1.6
    endloop
  endfacet
  facet normal 1 0 0
    outer loop
      vertex -25.75 36.5 -1.6
      vertex -25.75 -36.5 1.6
      vertex -25.75 -36.5 -1.6
    endloop
  endfacet
  facet normal -1 0 0
    outer loop
      vertex -14.25 -36.5 -1.6
      vertex -14.25 36.5 1.6
      vertex -14.25 36.5 -1.6
    endloop
  endfacet
  facet normal -1 -0 0
    outer loop
      vertex -14.25 36.5 1.6
      vertex -14.25 -36.5 -1.6
      vertex -14.25 -36.5 1.6
    endloop
  endfacet
  facet normal 0 1 -0
    outer loop
      vertex -14.25 -36.5 -1.6
      vertex -25.75 -36.5 1.6
      vertex -14.25 -36.5 1.6
    endloop
  endfacet
  facet normal 0 1 0
    outer loop
      vertex -25.75 -36.5 1.6
      vertex -14.25 -36.5 -1.6
      vertex -25.75 -36.5 -1.6
    endloop
  endfacet
  facet normal 0 -1 0
    outer loop
      vertex -25.75 36.5 -1.6
      vertex -14.25 36.5 1.6
      vertex -25.75 36.5 1.6
    endloop
  endfacet
  facet normal 0 -1 -0
    outer loop
      vertex -14.25 36.5 1.6
      vertex -25.75 36.5 -1.6
      vertex -14.25 36.5 -1.6
    endloop
  endfacet
  facet normal 1 -0 0
    outer loop
      vertex -38.75 -36.5 1.6
      vertex -38.75 36.5 -1.6
      vertex -38.75 36.5 1.6
    endloop
  endfacet
  facet normal 1 0 0
    outer loop
      vertex -38.75 36.5 -1.6
      vertex -38.75 -36.5 1.6
      vertex -38.75 -36.5 -1.6
    endloop
  endfacet
  facet normal -1 0 0
    outer loop
      vertex -27.25 -36.5 -1.6
      vertex -27.25 36.5 1.6
      vertex -27.25 36.5 -1.6
    endloop
  endfacet
  facet normal -1 -0 0
    outer loop
      vertex -27.25 36.5 1.6
      vertex -27.25 -36.5 -1.6
      vertex -27.25 -36.5 1.6
    endloop
  endfacet
  facet normal 0 -1 0
    outer loop
      vertex -38.75 36.5 -1.6
      vertex -27.25 36.5 1.6
      vertex -38.75 36.5 1.6
    endloop
  endfacet
  facet normal 0 -1 -0
    outer loop
      vertex -27.25 36.5 1.6
      vertex -38.75 36.5 -1.6
      vertex -27.25 36.5 -1.6
    endloop
  endfacet
  facet normal 0 1 -0
    outer loop
      vertex -27.25 -36.5 -1.6
      vertex -38.75 -36.5 1.6
      vertex -27.25 -36.5 1.6
    endloop
  endfacet
  facet normal 0 1 0
    outer loop
      vertex -38.75 -36.5 1.6
      vertex -27.25 -36.5 -1.6
      vertex -38.75 -36.5 -1.6
    endloop
  endfacet
endsolid OpenSCAD_Model
